# Supplementary material for: Sex-specific lipid dysregulation in the Abca7 knockout mouse brain
Source: Brain Commun. 2022 May 11;4(3):fcac120. doi: 10.1093/braincomms/fcac120 (PMC9127619; doi:10.1093/braincomms/fcac120)
Supplement: fcac120_Supplementary_Data [file fcac120_supplementary_data.zip]

Archive with 2 entries (2 files):
- Supplementary Table 1.pdf
- Supplementary_figures.pdf
